# Supplementary material for: Spermatocyte injection into meiotic oocytes rescues diplotene, but not pachytene, arrest in azoospermic mutant mice
Source: Hum Reprod Open. 2025 Oct 22;2025(4):hoaf067. doi: 10.1093/hropen/hoaf067 (PMC12628785; doi:10.1093/hropen/hoaf067)
Supplement: hoaf067_Supplementary_Data [file hoaf067_supplementary_data.zip]

Archive with 1 entries (1 files):
- Ogonuki_et_al. Supplementary (revised).pdf
